# Supplementary material for: Characterization of the Barley Net Blotch Pathosystem at the Center of Origin of Host and Pathogen
Source: Pathogens. 2019 Nov 29;8(4):275. doi: 10.3390/pathogens8040275 (PMC6963742; doi:10.3390/pathogens8040275)
Supplement: Supplementary file 1 [file pathogens-08-00275-s001.zip]

Archive with 4 entries (3 files):
- pathogens-649293-supplementary/
- pathogens-649293-supplementary/figure s1.pdf
- pathogens-649293-supplementary/supplementary.docx
- pathogens-649293-supplementary/supplementary.pdf
